# Supplementary material for: No causal effect of tea consumption on cardiovascular diseases: A two-sample Mendelian randomization study
Source: Front Cardiovasc Med. 2022 Sep 7;9:870972. doi: 10.3389/fcvm.2022.870972 (PMC9491345; doi:10.3389/fcvm.2022.870972)
Supplement: Supplementary file 2 [file Table_1.XLSX]

## Sheet: Sheet1
Supplementary Table 1. Information on instrumental variables selected in this Mendelian randomization study.
P-value cut-off	SNP	Chr	Pos	EA	NEA	EAF	R2	F	Tea consumption				Coronary artery disease				Myocardial infarction				Atrial fibrillation				Heart failure				Coronary artery disease				Myocardial infarction				Atrial fibrillation				Heart failure
									UK Biobank				CARDIoGRAMplusC4D				CARDIoGRAMplusC4D				Nielsen et al.				HERMES				FinnGen				FinnGen				FinnGen				FinnGen
									Beta	SE	P-value		Beta	SE	P-value		Beta	SE	P-value		Beta	SE	P-value		Beta	SE	P-value		Beta	SE	P-value		Beta	SE	P-value		Beta	SE	P-value		Beta	SE	P-value
5e-08	rs2472297	15	75027880	T	C	0.266904	0.00117259	410.155	0.157644	0.00778399	3.82e-91		-0.002971	0.012918	0.818101		-0.0120445	0.0146157	0.409893		-0.0062	0.0077	0.4259		-0.0056	0.0091	0.537		0.00318	0.0136	0.815		-0.00126	0.01638	0.939		0.00481	0.0154	0.755		-0.00544	0.01158	0.638
5e-08	rs4410790	7	17284577	C	T	0.365419	0.000822109	287.46	0.121508	0.00716663	1.89e-64		0.027305	0.0096635	0.0047196		0.0274446	0.0107733	0.010851		0.0095	0.0069	0.1699		0.004	0.0082	0.6259		0.02378	0.01244	0.056		0.01987	0.01498	0.185		0.02036	0.01415	0.15		0.01159	0.01061	0.274
5e-08	rs9624470	22	24820268	A	G	0.419467	0.000308348	107.762	0.0728603	0.0070187	3.06e-25		-0.016457	0.0099503	0.098144		-0.0194644	0.0109887	0.0765108		0.0006	0.0069	0.9311		-0.004	0.008	0.6185		0.01115	0.01177	0.344		0.0094	0.01418	0.507		0.01325	0.01343	0.324		-0.01453	0.01004	0.148
5e-08	rs3815455	7	75611756	T	C	0.289844	0.000207247	72.4216	0.0647109	0.007604	1.74e-17		-0.003371	0.0099633	0.735107		-0.00912467	0.0111546	0.413347		-0.0013	0.0073	0.8643		0.0021	0.0088	0.8151		0.01115	0.01194	0.35		-0.00075	0.01441	0.958		0.00869	0.01361	0.523		-0.00183	0.0102	0.858
5e-08	rs2465018	6	51241140	A	G	0.229969	0.000169601	59.2644	0.0634642	0.00824386	1.38e-14		-0.012372	0.0114374	0.27938		-0.0163864	0.0126613	0.195592		-0.0126	0.0111	0.2566		0.0006	0.0141	0.9645		0.00039	0.01512	0.98		0.01869	0.01822	0.305		-0.02637	0.01719	0.125		-0.02352	0.0129	0.0683
5e-08	rs140775622	20	62962869	T	C	0.169524	0.000145909	50.9844	0.0707166	0.00990379	9.33e-13		0.009284	0.0248801	0.709037		0.0109834	0.0270641	0.684869		-0.0247	0.0342	0.4702		NA	NA	NA		NA	NA	NA		NA	NA	NA		NA	NA	NA		NA	NA	NA
5e-08	rs1481012*	4	89039082	G	A	0.113206	0.000145857	50.966	-0.0778187	0.0109004	9.41e-13		SNP excluded due to pleiotropic effects				SNP excluded due to pleiotropic effects				SNP excluded due to pleiotropic effects				SNP excluded due to pleiotropic effects				SNP excluded due to pleiotropic effects				SNP excluded due to pleiotropic effects				SNP excluded due to pleiotropic effects				SNP excluded due to pleiotropic effects
5e-08	rs11487328	1	174601659	C	G	0.379686	0.000136303	47.6274	-0.0493226	0.00714688	5.16e-12		0.009601	0.0150982	0.524839		0.00366091	0.0168304	0.827804		0.0167	0.0133	0.2098		-0.0089	0.0153	0.5615		NA	NA	NA		NA	NA	NA		NA	NA	NA		NA	NA	NA
5e-08	rs11022751*	11	13307613	C	T	0.269456	0.000116315	40.6422	0.0496834	0.0077933	1.83e-10		SNP excluded due to pleiotropic effects				SNP excluded due to pleiotropic effects				SNP excluded due to pleiotropic effects				SNP excluded due to pleiotropic effects				SNP excluded due to pleiotropic effects				SNP excluded due to pleiotropic effects				SNP excluded due to pleiotropic effects				SNP excluded due to pleiotropic effects
5e-08	rs12591786	15	60902512	T	C	0.157503	0.000114985	40.1774	-0.0608872	0.00960581	2.32e-10		0.00285	0.0127746	0.823459		0.00400514	0.0140236	0.775185		-0.0035	0.0094	0.7073		0.0183	0.011	0.09707		-0.00404	0.01964	0.837		-0.00331	0.02363	0.889		0.03275	0.02247	0.145		0.0258	0.01673	0.123
5e-08	rs73424602	22	41461176	T	C	0.401794	0.000108183	37.8003	-0.043227	0.00703082	7.84e-10		-0.002061	0.009632	0.830568		0.00173028	0.0106343	0.870748		0.0098	0.0069	0.1513		0.0072	0.0079	0.3671		-0.00699	0.01188	0.556		-0.00829	0.01429	0.562		0.00759	0.01349	0.574		-0.00693	0.01012	0.494
5e-08	rs2315024*	19	19423817	A	T	0.334875	0.000100745	35.2013	0.0434279	0.00731962	2.98e-09		SNP excluded due to pleiotropic effects				SNP excluded due to pleiotropic effects				SNP excluded due to pleiotropic effects				SNP excluded due to pleiotropic effects				SNP excluded due to pleiotropic effects				SNP excluded due to pleiotropic effects				SNP excluded due to pleiotropic effects				SNP excluded due to pleiotropic effects
5e-08	rs1669433	12	11349732	G	A	0.164735	0.000100126	34.9848	0.055113	0.0093178	3.33e-09		-0.003382	0.0141433	0.81101		-0.00864926	0.0158014	0.584124		0.0002	0.0094	0.9793		-0.0319	0.0111	0.003985		-0.01869	0.02111	0.376		-0.03003	0.02548	0.239		-0.05477	0.024	0.0225		-0.01375	0.01794	0.443
5e-08	rs199621380	1	150700614	G	T	0.405123	9.83989e-05	34.3814	0.0413229	0.00704738	4.53e-09		-0.024021	0.0093105	0.0098802		-0.0134193	0.010289	0.192153		-0.033	0.0178	0.06375		0.0043	0.0079	0.5839		-0.01552	0.01189	0.192		-0.00704	0.01434	0.624		-0.00058	0.01357	0.966		-0.00229	0.01014	0.821
5e-08	rs4817505	21	34343828	C	T	0.393271	9.66349e-05	33.765	0.0411304	0.00707829	6.22e-09		0.004847	0.009695	0.617112		0.00385091	0.0108396	0.722391		-0.0045	0.007	0.5136		-0.0216	0.0083	0.00876		-0.01154	0.0119	0.332		-0.02316	0.01435	0.106		-0.00017	0.01357	0.99		0.00246	0.01015	0.809
5e-08	rs149375687	5	152034989	T	G	0.271365	9.57772e-05	33.4653	-0.0449125	0.0077637	7.26e-09		-0.000581	0.0109486	0.957679		-0.00606418	0.0119205	0.610949		0.0135	0.0106	0.203		-0.0226	0.0134	0.09084		-0.01064	0.01443	0.461		0.0038	0.01733	0.826		0	0.01645	1		-0.01103	0.01228	0.369
5e-08	rs12600469*	17	40834073	T	G	0.376012	9.28817e-05	32.4534	0.0405786	0.00712304	1.22e-08		SNP excluded due to pleiotropic effects				SNP excluded due to pleiotropic effects				SNP excluded due to pleiotropic effects				SNP excluded due to pleiotropic effects				SNP excluded due to pleiotropic effects				SNP excluded due to pleiotropic effects				SNP excluded due to pleiotropic effects				SNP excluded due to pleiotropic effects
5e-08	rs6697410	1	26756209	T	G	0.25515	8.61608e-05	30.1049	0.0436116	0.00794844	4.1e-08		0.007736	0.0111702	0.488588		0.00458541	0.0124175	0.711927		-0.0086	0.0077	0.2622		0.0044	0.009	0.6256		0.0041	0.01313	0.754		-0.00252	0.01582	0.874		-0.01452	0.01492	0.33		-0.01057	0.01119	0.345
5e-08	rs7999399	13	89233505	T	C	0.445331	8.50982e-05	29.7336	0.0378921	0.00694902	4.96e-08		-0.00963	0.0094799	0.309711		-0.000262999	0.0105372	0.980088		-0.0009	0.0067	0.8874		0.0033	0.0079	0.6761		-0.01915	0.01205	0.112		-0.03674	0.01452	0.0114		-0.02201	0.01374	0.109		-0.00263	0.01027	0.798
5e-07	rs34940743	14	80102233	G	A	0.347475	8.43869e-05	29.4851	0.0393004	0.0072376	5.64e-08		0.03175	0.0109681	0.0037947		0.0288519	0.0121897	0.0179375		0.0082	0.0073	0.2655		0.0209	0.0086	0.01493		0.01424	0.01226	0.246		0.01757	0.01482	0.236		-0.00586	0.01398	0.675		-0.00477	0.01047	0.649
5e-07	rs12325187	16	3364997	G	C	0.261152	8.03036e-05	28.0582	-0.0417308	0.00787817	1.18e-07		0.009146	0.0114787	0.425579		-0.0120893	0.0127475	0.342941		0.0097	0.0075	0.1958		0.0047	0.0087	0.5889		-0.02487	0.01269	0.05		-0.04179	0.01531	0.00634		-0.03712	0.01453	0.0106		-0.01689	0.01085	0.119
5e-07	rs73075167	7	17570479	T	A	0.129957	7.99055e-05	27.9191	-0.055059	0.0104202	1.27e-07		-0.011226	0.0154023	0.466093		-0.0331511	0.0172326	0.0543862		0.0144	0.0101	0.1535		0.0162	0.012	0.1758		0.00621	0.01871	0.74		0.03228	0.02254	0.152		0.01234	0.02132	0.563		0.00825	0.01588	0.603
5e-07	rs2117137	3	89525505	G	A	0.405401	7.92508e-05	27.6904	0.0369555	0.00702285	1.42e-07		0.008975	0.0097602	0.357808		0.0132093	0.0108664	0.224133		-0.0453	0.0068	3.446e-11		0.0007	0.008	0.9258		-0.0002	0.01176	0.986		-0.00167	0.01419	0.906		SNP excluded by MR Steiger filtering				0.00279	0.01004	0.781
5e-07	rs10069890	5	109207832	G	A	0.33564	7.81169e-05	27.2941	0.0384761	0.0073647	1.75e-07		0.010468	0.0114841	0.362022		0.00228428	0.0125067	0.855077		0.0081	0.0073	0.2675		0.0002	0.0085	0.9787		0.01659	0.01303	0.203		0.01788	0.0157	0.255		-0.01503	0.01486	0.312		-0.02739	0.01112	0.0137
5e-07	rs2908274	7	44185088	A	G	0.16424	7.74721e-05	27.0688	-0.0485356	0.00932877	1.96e-07		0.028208	0.0114852	0.0140483		0.0166742	0.0129989	0.199584		-0.0007	0.0086	0.9369		0.0056	0.0103	0.5882		-0.00597	0.01374	0.664		-0.00569	0.01657	0.731		0.00191	0.01557	0.902		-0.00923	0.0117	0.43
5e-07	rs13282783	8	22088975	T	C	0.285005	7.6413e-05	26.6987	-0.0396721	0.00767783	2.38e-07		0.016205	0.0106032	0.126434		0.0115156	0.0119616	0.33569		-0.0098	0.0075	0.1878		0.0019	0.0087	0.8294		-0.00695	0.01199	0.562		-0.021	0.01445	0.146		-0.02211	0.01366	0.106		-0.01546	0.01023	0.131
5e-07	rs1428831	16	62904022	G	A	0.379343	7.59063e-05	26.5217	0.03664	0.00711465	2.61e-07		0.006493	0.0094799	0.493395		0.00229696	0.0105659	0.827902		0.0131	0.0069	0.05701		0.0125	0.008	0.1207		0.02254	0.01212	0.0628		0.01745	0.01461	0.232		0.02068	0.0138	0.134		0.02189	0.01033	0.0341
5e-07	rs76546189	15	74048847	A	G	0.0685007	7.56688e-05	26.4387	0.0701552	0.0136439	2.72e-07		0.034159	0.021366	0.109875		0.015435	0.02399	0.519967		0.0033	0.0137	0.8066		-0.0292	0.016	0.06682		-0.01118	0.02094	0.594		-0.01417	0.02521	0.574		-0.05037	0.02363	0.033		-0.0089	0.01781	0.617
5e-07	rs9937521*	16	53799296	T	C	0.419943	7.51187e-05	26.2465	-0.0358983	0.00700708	3.01e-07		SNP excluded due to pleiotropic effects				SNP excluded due to pleiotropic effects				SNP excluded due to pleiotropic effects				SNP excluded due to pleiotropic effects				SNP excluded due to pleiotropic effects				SNP excluded due to pleiotropic effects				SNP excluded due to pleiotropic effects				SNP excluded due to pleiotropic effects
5e-07	rs7897163	10	18414220	T	C	0.208673	7.49354e-05	26.1824	-0.0436188	0.00852447	3.11e-07		0.008387	0.0112495	0.455943		0.0115814	0.0125809	0.357285		0.0076	0.0083	0.358		0.0083	0.0097	0.3922		0.02259	0.01297	0.0817		0.02551	0.01566	0.103		0.02395	0.01477	0.105		0.00803	0.01108	0.468
5e-07	rs34363176	13	100270177	G	C	0.244104	7.4026e-05	25.8647	-0.0409535	0.0080526	3.66e-07		-0.002833	0.0122043	0.816437		0.000550884	0.0133127	0.966992		-0.0151	0.0081	0.06121		0.0157	0.0094	0.09585		0.01496	0.01535	0.33		0.02619	0.01855	0.158		0.01887	0.01756	0.282		0.009	0.01308	0.491
5e-07	rs11893458	2	172895001	T	A	0.411959	7.38354e-05	25.7981	0.0356272	0.00701434	3.79e-07		0.008137	0.0099405	0.413033		0.00598664	0.0106398	0.573665		-0.0028	0.0092	0.7585		-0.0124	0.0117	0.2895		0.00323	0.01175	0.784		0.00805	0.01416	0.57		-0.00346	0.01338	0.796		-0.00814	0.01002	0.417
5e-07	rs114002124	4	134454874	A	G	0.0596803	7.37479e-05	25.7675	-0.0764595	0.0150624	3.85e-07		-0.006142	0.0249409	0.80548		-0.0158473	0.0270724	0.558301		-0.0083	0.0158	0.5981		-0.0053	0.0188	0.7771		NA	NA	NA		NA	NA	NA		NA	NA	NA		NA	NA	NA
5e-07	rs1156954*	7	117594838	A	G	0.32458	7.34613e-05	25.6674	0.0375291	0.00740758	4.06e-07		SNP excluded due to pleiotropic effects				SNP excluded due to pleiotropic effects				SNP excluded due to pleiotropic effects				SNP excluded due to pleiotropic effects				SNP excluded due to pleiotropic effects				SNP excluded due to pleiotropic effects				SNP excluded due to pleiotropic effects				SNP excluded due to pleiotropic effects
5e-07	rs4757390*	11	16298532	T	A	0.396245	7.27671e-05	25.4248	0.0356308	0.00706636	4.6e-07		SNP excluded due to pleiotropic effects				SNP excluded due to pleiotropic effects				SNP excluded due to pleiotropic effects				SNP excluded due to pleiotropic effects				SNP excluded due to pleiotropic effects				SNP excluded due to pleiotropic effects				SNP excluded due to pleiotropic effects				SNP excluded due to pleiotropic effects
5e-07	rs73487020	18	52903600	G	T	0.107978	7.25487e-05	25.3485	0.0559405	0.0111109	4.79e-07		0.011215	0.015272	0.462735		0.0128659	0.0165545	0.437051		-0.0073	0.0107	0.4968		0.0072	0.0127	0.57		0.02232	0.0269	0.407		0.01377	0.03236	0.67		0.07851	0.03047	0.00998		0.03513	0.02283	0.124
SNP, single nucleotide polymorphism; Chr, chromosome; Pos, position; EA, effect alleles; NEA, non-effect alleles; EAF, effect allele frequency; SE, standard error. R2, the variance explained by the SNP, calculated as R2 = 2 × Beta2 × EAF × (1 – EAF )2 / (2 × Beta2 × EAF × (1 − EAF)2 + 2 × SE2 × EAF × (1 − EAF) × N), where N stands for the sample size of 349, 376; F, the F-statistic, was calculate…
*: SNPs which were excluded from MR analysis due to pleiotropic effects found in PhenoScanner database.
NA indicates the SNP was not not available in the outcome dataset and no proxy SNP was identified.
Beta, SE, and P-value in red indicates the SNP was not not available in the outcome dataset but a proxy SNP (r2 > 0.8) was identified to repalce it.
